# Supplementary material for: Comparative serum metabolomic profiling of hypertension in different traditional Chinese medicine syndromes
Source: Front Mol Biosci. 2025 Dec 3;12:1655493. doi: 10.3389/fmolb.2025.1655493 (PMC12709170; doi:10.3389/fmolb.2025.1655493)
Supplement: Supplementary file 3 [file Table1.xlsx]

## Sheet: Table S1
Table S1 Principal demographic characteristics of the studies included.
		Normal Group	Liver Yang Hyperactivity	Phlegm-Heat Disturbance	Liver-Kidney Yin Deficiency
Gender	Male	6	7	7	5
	Female	4	3	3	5
Age	Mean Age	29.6	48	54.3	60.2
	19–30 years	4	0	0	0
	31–40 years	3	2	1	1
	41–50 years	2	3	1	2
	51–60 years	0	2	4	3
	61–75 years	1	3	4	4
Hypertension Status	Normal Blood Pressure	10	0	0	0
	Grade 2 Hypertension	0	6	5	7
	Grade 3 Hypertension	0	4	5	3
BMI	Mean BMI (kg/m²)	22.3	24.7	25.5	24.1
	Underweight (<18.5)	0	0	0	0
	Normal (18.5–24.9)	7	3	2	4
	Overweight (25–29.9)	3	6	7	5
	Obese (≥30)	0	1	1	1
Blood Pressure (Normal)	Systolic Range (mmHg)	108–128	145–185	150–190	140–185
	Systolic Mean (mmHg)	118	163	170	160
	Diastolic Range (mmHg)	68–82	90–110	95–115	88–110
	Diastolic Mean (mmHg)	75	99	103	97

## Sheet: Table S2
Table S2 Differentially expressed metabolites between control and hypertension groups.
LYR vs Control
ID	English_Name	KEGG_ID	C1	C2	C3	C4	C5	C6	C7	C8	C9	C10	K12	K13	K18	K20	K21	K23	K28	K36	K37	K38	K	C	K_vs_C_FC	K_vs_C_log2_FC	K_vs_C_VIP	K_vs_C_p.value	K_vs_C_p.adj	Sig
Pos_M102T84	Hexylamine|1-Hexanamine|hexan-1-amine|1-Hexylamine	C08306	718070791	8.041e+08	7.01522e+08	7.70585e+08	8.87639e+08	6.57763e+08	782556596	8.0511e+08	7.51348e+08	7.00237e+08	598841481	6.64111e+08	5.61502e+08	5.81967e+08	6.59319e+08	5.47733e+08	7.4142e+08	5.81783e+08	5.41071e+08	6.53742e+08	6.13149e+08	7.57893e+08	0.809018	-0.305757	1.99845	0.00010611	0.00253249	down
Match_Neg_M267T142	Ara-HX|Inosine|inosine|9-beta-D-ribofuranosylhypoxanthine		1.35882e+08	3.03361e+08	3.09919e+07	4.53679e+06	1.80105e+07	1.5634e+07	4.39748e+06	2.22903e+06	9.98031e+06	2.70787e+07	1.36489e+08	2.23815e+08	4.19707e+08	9.04683e+06	1.77776e+07	7.03221e+06	4.79287e+08	1.24206e+08	2.75689e+08	1.76646e+08	1.8697e+08	5.52102e+07	3.3865	1.7598	1.75633	0.0468358	0.105411	up
Match_Pos_M130T127	Norleucine	C01933	259867333	4.29541e+08	4.40839e+08	4.20031e+08	3.21999e+08	2.94446e+08	2.68272e+08	1.88047e+08	3.35491e+08	2.97262e+08	4.2835e+08	4.17628e+08	442491743	3.69716e+08	3.9574e+08	4.46747e+08	5.06314e+08	497296106	525613591	3.97962e+08	4.42786e+08	3.25579e+08	1.35999	0.4436	1.95445	0.00172071	0.0148906	up
Match_Pos_M278T59	N-(1-Deoxy-1-fructosyl)valine		9.35799e+07	6.11281e+07	8.8239e+07	2.09023e+07	1	8.74578e+07	1	1	8.90707e+07	5.49437e+07	7.36375e+07	8.36879e+07	1.49968e+08	9.59105e+07	4.34526e+07	7.2132e+07	141290380	7.76065e+07	9.78556e+07	6.27431e+07	8.98284e+07	4.95321e+07	1.81354	0.858807	1.08823	0.0263402	0.0745438	up
Match_Pos_M292T129	N-Fructosyl isoleucine		8.44665e+07	6.83351e+07	6.95824e+07	2.29273e+07	628643	5.72889e+07	370807	119111	9.3016e+07	3.55309e+07	6.06912e+07	9.70874e+07	1.65986e+08	9.87831e+07	3.62631e+07	9.66384e+07	1.48871e+08	8.16784e+07	9.87582e+07	5.58138e+07	9.40571e+07	4.32266e+07	2.17591	1.12162	1.21758	0.00789941	0.0374568	up
Match_Pos_M292T141	N-(1-Deoxy-1-fructosyl)isoleucine		3.14231e+08	2.02322e+08	2.65456e+08	6.55647e+07	723198	1.62639e+08	167831	265234	2.74994e+08	1.00502e+08	2.51662e+08	2.9178e+08	5.01657e+08	2.86378e+08	1.03181e+08	1.80422e+08	4.36287e+08	2.22936e+08	2.84785e+08	1.64779e+08	2.72387e+08	1.38687e+08	1.96405	0.973829	1.9383	0.0242667	0.070344	up
Neg_M128T67	5-Oxo-L-Proline	C01879	7.97159e+07	9.98273e+07	8.54473e+07	6.45487e+07	5.47777e+07	7.96634e+07	5.12262e+07	3.21059e+07	6.10401e+07	6.96541e+07	1.35557e+08	1.14578e+08	1.48844e+08	1.12058e+08	8.5498e+07	1.46481e+08	1.66502e+08	1.3651e+08	1.67801e+08	1.57864e+08	1.37169e+08	6.78007e+07	2.02312	1.01658	1.53014	4.3321e-06	0.000291243	up
Neg_M128T93	Pyroglutamic acid	C01879	148034082	1.87623e+08	1.61869e+08	1.18502e+08	1.14005e+08	1.44395e+08	1.06469e+08	7.5619e+07	1.10691e+08	1.3057e+08	247121074	2.14101e+08	2.74502e+08	2.0561e+08	1.55827e+08	2.43747e+08	2.86096e+08	2.31321e+08	2.61543e+08	2.79654e+08	2.39952e+08	1.29778e+08	1.84895	0.886704	1.88801	2.92217e-06	0.000232475	up
Neg_M129T249	4-Methyl-2-Oxovaleric acid|Ketoleucine|4-Methyl-2-Oxo-Pentanoic Acid|4-Methyl-2-oxovaleric acid|4-Methyl-2-oxopentanoate|4-methyl-2-oxopentanoic acid|2-Oxoisocaproate|2-Ketoisocaproate|alpha-ketoisocaproate|Sodium-4-methyl-2-oxovalerate|2-ketoisocaproic acid	C00233	2.25369e+08	2.78132e+08	2.91826e+08	3.02473e+08	192694073	2.38941e+08	1.10445e+08	8.23754e+07	2.01242e+08	2.43832e+08	3.00826e+08	3.14319e+08	405655812	3.53231e+08	325609402	3.12928e+08	4.60963e+08	3.12703e+08	4.84173e+08	2.75381e+08	3.54579e+08	2.16733e+08	1.63602	0.710188	2.12154	0.000467639	0.00744066	up
Neg_M129T261	4-Methyl-2-Oxo-Pentanoic Acid	C00233	6.15921e+08	4.80516e+08	7.9261e+08	5.45513e+08	3.1555e+08	4.49628e+08	1.72403e+08	1.34873e+08	3.23995e+08	4.41763e+08	5.34415e+08	8.49341e+08	6.97537e+08	9.82841e+08	6.00976e+08	388836822	7.22471e+08	5.19066e+08	1371695853	4.84719e+08	7.1519e+08	4.27277e+08	1.67383	0.743154	2.81131	0.020385	0.062468	up
Neg_M130T142	N-methylvaline		7.90465e+07	4.10769e+07	51100313	1.47474e+07	1.46605e+06	4.31385e+07	4.75002e+06	4.26951e+06	4.36804e+07	2.63238e+07	6.9686e+07	7.49938e+07	1.20853e+08	67477530	3.76158e+07	66784451	9.58125e+07	5.05468e+07	5.84929e+07	4.96351e+07	6.91898e+07	3.09599e+07	2.23482	1.16016	1.01019	0.00275853	0.0191758	up
Neg_M135T86	L-Threonic acid hemicalcium salt	C01620	9.36381e+07	1.17166e+08	6.69344e+07	2.2336e+07	3.04676e+07	1.72343e+07	1.4179e+07	9.40539e+06	3.05073e+07	2.89302e+07	8.44936e+07	8.98673e+07	1.59789e+08	2.19139e+07	2.65913e+07	3.3544e+07	2.30302e+08	2.57324e+08	2.32464e+08	2.63066e+08	1.39936e+08	4.30798e+07	3.24829	1.69968	1.66641	0.0145386	0.0520481	up
Neg_M203T219	d-Tryptophan	C00525	6.51844e+07	5.25377e+07	4.64136e+07	6.61376e+07	3.05674e+07	4.2422e+07	2.01436e+07	1.57624e+07	3.52159e+07	3.73216e+07	9.72496e+07	8.83178e+07	8.14729e+07	5.02067e+07	5.79631e+07	6.55106e+07	101070003	7.4328e+07	7.65947e+07	6.35169e+07	7.5623e+07	4.11706e+07	1.83682	0.877211	1.00329	0.000240766	0.00465915	up
Neg_M89T70	3-Hydroxypropanoic acid|Hydroxypropionic acid|b-Hydroxypropionate|Ethylenelactic acid|2-Deoxyglycerate|3-Hydroxypropionic Acid|3-hydroxypropionic acid trimer	C01013	8.49645e+08	9.66468e+08	9.47557e+08	9.27646e+08	5.96357e+08	6.60534e+08	4.75708e+08	3.76001e+08	8.58635e+08	7.92439e+08	1667930827	1382877393	1437902021	1647609029	1082941865	1492084319	1707686837	2078434596	2237084638	1858373886	1.65929e+09	7.45099e+08	2.22694	1.15506	5.58317	2.86813e-06	0.000232475	up
Neg_M89T84	L-Lactic acid	C00186	1508383160	1831891272	1730919791	1623748530	1240759624	1337911650	1177162329	9.09705e+08	1641531311	1457063549	2738170127	2509907096	2612862587	3070036210	1900913001	2534037031	3243046178	3590322844	3522340547	3268686396	2.89903e+09	1.44591e+09	2.00499	1.0036	6.92141	2.65937e-06	0.000232475	up
Pos_M116T57	N-Methylglutamate	C01046	1.50582e+08	199049568	150048077	1.23169e+08	1.00206e+08	1.17825e+08	8.08797e+07	9.75089e+07	1.2507e+08	2.00501e+08	2.24493e+08	2.23709e+08	1.41664e+08	2.17602e+08	1.41289e+08	2.98615e+08	2.40206e+08	212607253	1.9898e+08	1.51852e+08	2.05102e+08	1.34484e+08	1.5251	0.608906	1.37349	0.00271989	0.0191758	up
Pos_M120T193	L-Kynurenine		3.85506e+08	4.2136e+08	4.61752e+08	4.14361e+08	3.08795e+08	2.95123e+08	2.39296e+08	1.97147e+08	3.31049e+08	332824577	5.59031e+08	4.89642e+08	4.70526e+08	4.98281e+08	4.37185e+08	5.18873e+08	6.56651e+08	7.0823e+08	6.43636e+08	6.39725e+08	5.62178e+08	3.38721e+08	1.65971	0.730928	2.73445	2.44011e-05	0.000970623	up
Pos_M132T123	Dl-Isoleucine|(±)-erythro-Isoleucine|Isoleucine|L-Isoleucine|l-isoleucine|Isoleucine (Not validated)|allo-Ile|(2S，3S)-2-Amino-3-methylpentanoic acid|(2R，3S)-2-Amino-3-methylpentanoic acid|D-Alloisoleucine|L-allo-Isoleucine	C16434	5.8082e+08	9.12784e+08	901774348	9.22812e+08	6.74055e+08	6.47987e+08	735293707	3.85102e+08	6.75841e+08	5.89945e+08	9.46623e+08	8.45482e+08	1412965556	1173016865	8.54326e+08	1195649970	1018325798	1521504682	1597380326	9.32999e+08	1.14983e+09	7.02641e+08	1.63644	0.710557	3.78268	0.000600083	0.00876856	up
Pos_M137T86	6-Oxopurine		2.25338e+08	3.38911e+08	2.24213e+08	6.52052e+07	9.39943e+07	6.57818e+07	5.13186e+07	3.2638e+07	8.80453e+07	9.96764e+07	2.70664e+08	2.95659e+08	415483827	8.4996e+07	1.05231e+08	9.08516e+07	6.17922e+08	6.39425e+08	6.38563e+08	6.64285e+08	3.82308e+08	1.28512e+08	2.97488	1.57283	2.72654	0.0103603	0.0446867	up
Pos_M166T193	DL-Phenylalanine		6.3525e+08	704235493	7.85827e+08	6.86127e+08	5.18076e+08	4.83768e+08	3.95768e+08	3.3165e+08	5.50656e+08	5.50042e+08	9.23678e+08	8.23371e+08	7.94854e+08	8.20346e+08	7.41003e+08	8.58717e+08	1106223513	1169916545	1076101447	1060457430	9.37467e+08	5.6414e+08	1.66176	0.732715	3.52873	2.23693e-05	0.000942143	up
Pos_M200T505	N-Lauroyl-D-erythro-sphinganine		7.86005e+08	8.81738e+08	7.99323e+08	8.02271e+08	7.74234e+08	8.25828e+08	6.5579e+08	6.28104e+08	1417830285	7.19025e+08	1982910615	1529826739	1049621839	987890068	9.2116e+08	2967304477	1776070808	3305083655	1549786195	2327125301	1.83968e+09	8.29015e+08	2.21911	1.14998	4.87126	0.00352059	0.0219974	up
Pos_M205T220	L-Tryptophan		3.26519e+08	295868651	2.66498e+08	4.04646e+08	2.11265e+08	2.54466e+08	1.40463e+08	1.16584e+08	2.07468e+08	2.36455e+08	5.17205e+08	4.48308e+08	4.32579e+08	3.00733e+08	3.43548e+08	3.55993e+08	5.74766e+08	4.63296e+08	4.87117e+08	4.35729e+08	4.35928e+08	2.46023e+08	1.7719	0.825293	2.4188	8.5769e-05	0.00228997	up
Pos_M247T671	5(Z)，8(Z)，11(Z)-Eicosatrienoic acid methyl ester		5.88571e+07	6.93188e+07	4.17833e+07	3.2153e+07	2.98446e+07	5.78418e+07	1.98541e+07	2.40056e+07	1.20888e+08	6.08204e+07	1.63066e+08	1.44773e+08	7.47474e+07	6.48835e+07	7.29654e+07	1.49827e+08	1.38542e+08	2.18811e+08	1.47383e+08	1.86053e+08	1.36105e+08	5.15367e+07	2.64094	1.40105	1.52506	0.00042561	0.00702468	up
Pos_M265T671	9-Octadecenamide， (Z)-		1.71033e+08	2.5237e+08	1.40683e+08	1.03927e+08	1.011e+08	1.90521e+08	6.4957e+07	7.85407e+07	4.02586e+08	1.86432e+08	5.18292e+08	4.89447e+08	2.64075e+08	1.97133e+08	2.55131e+08	5.08169e+08	4.53927e+08	4.82287e+08	4.86974e+08	5.89195e+08	4.24463e+08	1.69215e+08	2.50843	1.32678	2.63848	0.000167569	0.00363575	up
Pos_M270T688	Capsiamide	C17515	8.46491e+06	1.30524e+07	5.55528e+06	4.04873e+06	3.33014e+06	6.49311e+06	2.75023e+06	3.19464e+06	3.09804e+07	8.85841e+06	9.21109e+07	7.53952e+07	1.427e+07	8.52945e+06	1.03023e+07	2.82978e+08	5.9036e+07	2.74525e+08	7.77692e+07	1.08542e+08	1.00346e+08	8.67283e+06	11.5701	3.53233	1.35405	0.0179551	0.0581712	up
Pos_M282T671	N-Tetracosenoyl-4-sphingenine		12253348383	14430467312	8738868110	6524668807	6143992798	11571515146	4115065620	4933279822	23952619334	11887371696	31703472409	28574534871	14975066635	13238110743	14112466083	26749096994	26951911499	26893759431	28679139277	33754670648	24563222859	1.04551e+10	2.3494	1.23229	19.7102	0.000226372	0.00459899	up
Pos_M298T557	(4E，14Z)-2-Aminooctadeca-4，14-diene-1，3-diol		8.22212e+07	1.07027e+08	9.00432e+07	9.03956e+07	8.41803e+07	9.79071e+07	4.87226e+07	6.53585e+07	9.10161e+07	7.67539e+07	1.91381e+08	1.6635e+08	1.15139e+08	9.21721e+07	1.10918e+08	3.55977e+08	1.64023e+08	319573575	1.42035e+08	2.17855e+08	1.87542e+08	8.33626e+07	2.24972	1.16974	1.52465	0.00458771	0.0253523	up
Pos_M298T570	3-ketosphingosine		4.73296e+07	6.72975e+07	4.55789e+07	4.61753e+07	4.58479e+07	5.61581e+07	2.20328e+07	3.25033e+07	7.08564e+07	4.03357e+07	106924088	8.9095e+07	5.10518e+07	4.5389e+07	5.51366e+07	1.91326e+08	8.17467e+07	1.80686e+08	6.58346e+07	1.22827e+08	9.90016e+07	4.74115e+07	2.08813	1.06221	1.03956	0.0124588	0.0487862	up
Pos_M302T436	2，2'-(Tetradecylimino)diethanol		176400658	1.83782e+08	1.6494e+08	1.8367e+08	1.67694e+08	1.89588e+08	1.43289e+08	1.57723e+08	2.05981e+08	1.85704e+08	2.54895e+08	3.5328e+08	1.81165e+08	1.85966e+08	8.57489e+07	6.80604e+08	4.31898e+08	9.2064e+08	3.05545e+08	2.95204e+08	3.69495e+08	1.75877e+08	2.10087	1.07098	1.996	0.0388743	0.0946501	up
Pos_M310T732	N-Hexadecanoylpyrrolidine		6.91149e+07	7.73538e+07	4.23258e+07	2.9778e+07	2.73703e+07	4.8868e+07	2.72619e+07	3.02182e+07	1.68716e+08	75055243	6.92223e+08	6.50567e+08	8.3308e+07	4.04863e+07	5.15565e+07	1709053226	3.88204e+08	1861720603	4.76327e+08	866605671	6.82005e+08	5.96062e+07	11.4418	3.51625	3.53635	0.0140791	0.0515165	up
Pos_M318T398	Phytosphingosine	C12144	8.91497e+08	8.75218e+08	8.4477e+08	8.69464e+08	9.06922e+08	8.78698e+08	7.94193e+08	8.19503e+08	9.01376e+08	8.77888e+08	9.29473e+08	1001458756	8.31226e+08	9.1144e+08	8.60608e+08	1283807423	1245742885	1430833773	9.56086e+08	9.83097e+08	1.04338e+09	8.65953e+08	1.20489	0.2689	1.91129	0.0223134	0.0657466	up
Pos_M328T197	N-Fructosyl phenylalanine		139020856	5.34795e+07	7.77253e+07	1.74058e+07	312564	6.16587e+07	192185	85911.7	6.66802e+07	4.73539e+07	8.58139e+07	9.52582e+07	1.45255e+08	9.75999e+07	4.55569e+07	1.10039e+08	1.49843e+08	1.22592e+08	8.46008e+07	6.57444e+07	1.0023e+08	4.63915e+07	2.16053	1.11139	1.2458	0.0067103	0.032908	up
Pos_M496T515	1-Hexadecanoyl-Sn-Glycero-3-Phosphocholine		1.39293e+08	1.18443e+08	1.36919e+08	1.24098e+08	8.69098e+07	1.27781e+08	8.18185e+07	4.69444e+07	1.03308e+08	8.89514e+07	3.72872e+08	4.75526e+08	1.08127e+08	1.17236e+08	8.97844e+07	8.62903e+08	3.88901e+08	8.30184e+08	2.73888e+08	229709587	3.74913e+08	1.05447e+08	3.55547	1.83004	2.35326	0.0139918	0.0515165	up
Pos_M496T528	Lyso-PC(16:0)		7.10374e+08	6.16302e+08	7.12913e+08	7.41746e+08	5.29235e+08	6.6835e+08	3.76934e+08	2.56006e+08	6.28329e+08	5.52112e+08	1731308546	2172995399	5.9774e+08	6.46347e+08	4.84679e+08	3623556795	1877318287	3483566781	1549442073	1223999118	1.7391e+09	5.7923e+08	3.00243	1.58613	5.10763	0.0093526	0.041526	up
Pos_M676T793	13-Docosenamide， (Z)-		1.0735e+07	7.65772e+06	6.43718e+06	3.26829e+06	3.10658e+06	4.64834e+06	3.1701e+06	2.4302e+06	1.48482e+07	1.24232e+07	1.0782e+08	9.25986e+07	8.10793e+06	3.60342e+06	4.33713e+06	1.49886e+08	6.17855e+07	1.44839e+08	6.30497e+07	1.00395e+08	7.36423e+07	6.87249e+06	10.7155	3.42163	1.21616	0.00402114	0.0237945	up
Pos_M86T113	Piperidine	C01746	1.33661e+08	2.07629e+08	2.06346e+08	2.11095e+08	1.56778e+08	1.3366e+08	1.18968e+08	8.79216e+07	1.63923e+08	1.42206e+08	2.05626e+08	206244922	2.09969e+08	1.85068e+08	1.89785e+08	2.15454e+08	250805929	2.49167e+08	2.64652e+08	1.93051e+08	2.16982e+08	1.56219e+08	1.38896	0.474009	1.42257	0.00148436	0.0139913	up
Pos_M992T528	Lyso-Pc(16:0)		1.98961e+07	1.69381e+07	1.94784e+07	2.07039e+07	1.25049e+07	1.84405e+07	6.18116e+06	3.05924e+06	1.41953e+07	1.24713e+07	7.8719e+07	1.0744e+08	1.37466e+07	1.45189e+07	1.05834e+07	2.41031e+08	8.06631e+07	2.08792e+08	5.69318e+07	4.25257e+07	8.54952e+07	1.43869e+07	5.94258	2.57109	1.16837	0.0210557	0.0628162	up
LPDA vs Control
ID	English_Name	KEGG_ID	C1	C2	C3	C4	C5	C6	C7	C8	C9	C10	T15	T16	T19	T24	T26	T29	T30	T31	T34	T35	T	C	T_vs_C_FC	T_vs_C_log2_FC	T_vs_C_VIP	T_vs_C_p.value	T_vs_C_p.adj	Sig
Pos_M102T84	Hexylamine|1-Hexanamine|hexan-1-amine|1-Hexylamine	C08306	718070791	8.041e+08	7.01522e+08	7.70585e+08	8.87639e+08	6.57763e+08	782556596	8.0511e+08	7.51348e+08	7.00237e+08	6.9593e+08	5.48657e+08	5.56393e+08	4.95239e+08	6.32799e+08	6.65989e+08	5.14822e+08	4.04154e+08	6.29639e+08	5.42169e+08	5.68579e+08	7.57893e+08	0.75021	-0.414634	2.49355	4.93116e-05	0.00106991	down
Pos_M415T463	NCGC00381060-01_C24H32O7_Benzoic acid， 4-hydroxy-， (1aS，2aR，3S，5R，6S，7aR)-3-(acetyloxy)decahydro-5-hydroxy-2a，7a-dimethyl-5-(1-methylethyl)azuleno[5，6-b]oxiren-6-yl ester		4.88252e+07	5.93431e+07	6.04114e+07	6.64487e+07	6.46865e+07	7.07909e+07	5.04056e+07	4.20671e+07	5.9643e+07	5.25436e+07	2.38916e+07	2.46023e+07	1.76863e+07	2.4377e+07	2.76773e+07	2.58414e+07	2.32062e+07	1.56061e+07	2.82296e+07	1.80183e+07	2.29136e+07	5.75165e+07	0.398383	-1.32777	1.062	5.34614e-08	3.82784e-06	down
Match_Pos_M130T127	Norleucine	C01933	259867333	4.29541e+08	4.40839e+08	4.20031e+08	3.21999e+08	2.94446e+08	2.68272e+08	1.88047e+08	3.35491e+08	2.97262e+08	5.37e+08	3.68204e+08	5.09392e+08	2.69481e+08	2.19835e+08	6.28058e+08	4.60854e+08	5.04691e+08	3.59576e+08	4.52062e+08	4.30915e+08	3.25579e+08	1.32353	0.404395	1.63223	0.0423363	0.0877002	up
Match_Pos_M278T59	N-(1-Deoxy-1-fructosyl)valine		9.35799e+07	6.11281e+07	8.8239e+07	2.09023e+07	1	8.74578e+07	1	1	8.90707e+07	5.49437e+07	2.43972e+08	1.48217e+08	1.57049e+08	1.08797e+08	5.74668e+07	1.75635e+08	2.4796e+08	1.8505e+08	1.45117e+08	1.20701e+08	158996399	4.95321e+07	3.20996	1.68256	1.8678	0.000169398	0.00247529	up
Match_Pos_M292T129	N-Fructosyl isoleucine		8.44665e+07	6.83351e+07	6.95824e+07	2.29273e+07	628643	5.72889e+07	370807	119111	9.3016e+07	3.55309e+07	3.20036e+08	9.9931e+07	1.68828e+08	7.37875e+07	3.57704e+07	2.08962e+08	2.16305e+08	1.77582e+08	1.0705e+08	1.25095e+08	1.53335e+08	4.32266e+07	3.54723	1.82669	1.73097	0.00218014	0.0114552	up
Match_Pos_M292T141	N-(1-Deoxy-1-fructosyl)isoleucine		3.14231e+08	2.02322e+08	2.65456e+08	6.55647e+07	723198	1.62639e+08	167831	265234	2.74994e+08	1.00502e+08	9.48817e+08	2.77844e+08	4.99173e+08	2.96241e+08	1.26972e+08	6.13402e+08	8.0555e+08	5.22512e+08	3.04248e+08	3.72787e+08	4.76755e+08	1.38687e+08	3.43764	1.78142	3.01704	0.00233852	0.0119599	up
Neg_M128T67	5-Oxo-L-Proline	C01879	7.97159e+07	9.98273e+07	8.54473e+07	6.45487e+07	5.47777e+07	7.96634e+07	5.12262e+07	3.21059e+07	6.10401e+07	6.96541e+07	7.00702e+07	8.3402e+07	1.1656e+08	7.02832e+07	8.75589e+07	1.61136e+08	1.22344e+08	9.77165e+07	9.08272e+07	9.36021e+07	9.935e+07	6.78007e+07	1.46533	0.551221	1.01265	0.00919211	0.028247	up
Neg_M128T93	Pyroglutamic acid	C01879	148034082	1.87623e+08	1.61869e+08	1.18502e+08	1.14005e+08	1.44395e+08	1.06469e+08	7.5619e+07	1.10691e+08	1.3057e+08	1.41736e+08	1.80055e+08	2.08747e+08	1.36775e+08	1.69741e+08	2.79743e+08	2.19481e+08	1.74073e+08	1.57434e+08	1.72318e+08	1.8401e+08	1.29778e+08	1.41789	0.503743	1.33709	0.0049974	0.0194464	up
Neg_M129T249	4-Methyl-2-Oxovaleric acid|Ketoleucine|4-Methyl-2-Oxo-Pentanoic Acid|4-Methyl-2-oxovaleric acid|4-Methyl-2-oxopentanoate|4-methyl-2-oxopentanoic acid|2-Oxoisocaproate|2-Ketoisocaproate|alpha-ketoisocaproate|Sodium-4-methyl-2-oxovalerate|2-ketoisocaproic acid	C00233	2.25369e+08	2.78132e+08	2.91826e+08	3.02473e+08	192694073	2.38941e+08	1.10445e+08	8.23754e+07	2.01242e+08	2.43832e+08	4.18018e+08	3.75527e+08	3.80258e+08	2.54459e+08	1.14915e+08	3.36313e+08	4.33485e+08	9.86924e+08	2.98706e+08	2.76823e+08	3.87543e+08	2.16733e+08	1.78811	0.838437	2.12914	0.047514	0.0961017	up
Neg_M130T142	N-methylvaline		7.90465e+07	4.10769e+07	51100313	1.47474e+07	1.46605e+06	4.31385e+07	4.75002e+06	4.26951e+06	4.36804e+07	2.63238e+07	1.45589e+08	6.83355e+07	1.13295e+08	4.883e+07	3.33752e+07	1.05936e+08	1.5957e+08	1.20366e+08	6.37469e+07	8.88334e+07	9.47877e+07	3.09599e+07	3.06162	1.6143	1.4362	0.000854202	0.00653799	up
Neg_M164T192	Phenylalanine (Not validated)	C02057	6.90714e+07	5.4787e+07	6.45087e+07	4.02089e+07	2.62798e+07	4.04564e+07	2.03523e+07	1.76222e+07	4.33097e+07	4.17182e+07	8.68193e+07	6.13428e+07	7.04615e+07	5.2249e+07	6.1378e+07	7.94348e+07	9.26743e+07	8.79074e+07	7.21688e+07	6.21257e+07	7.26562e+07	4.18315e+07	1.73688	0.796497	1.04333	0.000377996	0.00385021	up
Neg_M212T243	Indoxyl sulfate		2.89153e+07	4.11436e+07	1.98816e+07	104725774	6.9676e+07	1.27154e+07	2.22707e+06	20110183	7.67584e+07	1.0553e+08	1.12987e+08	1.51823e+08	2.25261e+08	7.44568e+07	3.18499e+08	9.90269e+07	3.59447e+07	8.01994e+07	1.02766e+08	1.76663e+08	1.37763e+08	4.81684e+07	2.86002	1.51603	1.51813	0.00908432	0.028247	up
Neg_M326T197	N-(1-Deoxy-1-fructosyl)phenylalanine		7.79163e+07	3.53195e+07	4.92721e+07	1.03405e+07	152770	3.89807e+07	65769.8	41471.2	4.31349e+07	3.15051e+07	1.2434e+08	6.62232e+07	7.77431e+07	6.50831e+07	4.8755e+07	8.83338e+07	1.25716e+08	1.00083e+08	7.70049e+07	5.86754e+07	8.31958e+07	2.86729e+07	2.90155	1.53682	1.31666	0.000192478	0.00275629	up
Neg_M457T605	Oleoyl-L-alpha-lysophosphatidic acid		5.27053e+06	2.12687e+07	1.80973e+07	7.68284e+06	1.09349e+07	5.29545e+06	5.96299e+06	2.92764e+06	1.02498e+07	6.69907e+06	7.45988e+06	4.48007e+07	6.52557e+07	1.42845e+07	5.88595e+07	5.54862e+07	6.68078e+07	8.37016e+07	1.47716e+08	4.40514e+07	5.88423e+07	9.43892e+06	6.23401	2.64016	1.246	0.00301058	0.0141814	up
Neg_M480T528	Hexadecanoyl-hydroxy-sn-glycerophosphocholine (PUT)		3.08406e+07	2.6897e+07	3.38194e+07	3.21402e+07	2.4586e+07	3.0283e+07	1.92988e+07	1.24972e+07	2.39066e+07	2.60041e+07	4.31646e+07	6.29947e+07	5.77027e+07	4.42256e+07	4.92009e+07	3.83045e+07	5.68883e+07	6.43472e+07	6.18293e+07	4.60768e+07	5.24735e+07	2.60273e+07	2.01609	1.01156	1.01491	1.68916e-06	7.2709e-05	up
Neg_M89T70	3-Hydroxypropanoic acid|Hydroxypropionic acid|b-Hydroxypropionate|Ethylenelactic acid|2-Deoxyglycerate|3-Hydroxypropionic Acid|3-hydroxypropionic acid trimer	C01013	8.49645e+08	9.66468e+08	9.47557e+08	9.27646e+08	5.96357e+08	6.60534e+08	4.75708e+08	3.76001e+08	8.58635e+08	7.92439e+08	1016827959	8.70657e+08	1460989903	7.98416e+08	1367137227	1675538057	1897414858	1656763796	1455423078	1302940495	1.35021e+09	7.45099e+08	1.81212	0.857681	4.78273	0.000387172	0.00385021	up
Neg_M89T84	L-Lactic acid	C00186	1508383160	1831891272	1730919791	1623748530	1240759624	1337911650	1177162329	9.09705e+08	1641531311	1457063549	1846521412	1909447158	2654096376	1501684044	2304408639	2921392382	3245124276	2828691341	2531499141	2341042991	2408390776	1.44591e+09	1.66566	0.736094	6.11363	0.000212708	0.00288424	up
Pos_M116T57	N-Methylglutamate	C01046	1.50582e+08	199049568	150048077	1.23169e+08	1.00206e+08	1.17825e+08	8.08797e+07	9.75089e+07	1.2507e+08	2.00501e+08	1.93393e+08	1.40728e+08	2.69441e+08	175803963	3.01723e+08	2.59749e+08	2.1498e+08	1.72541e+08	2.32323e+08	1.65147e+08	2.12583e+08	1.34484e+08	1.58073	0.660593	1.56703	0.00166953	0.00987918	up
Pos_M120T193	L-Kynurenine		3.85506e+08	4.2136e+08	4.61752e+08	4.14361e+08	3.08795e+08	2.95123e+08	2.39296e+08	1.97147e+08	3.31049e+08	332824577	409215013	375692953	477248540	3.18914e+08	5.16781e+08	5.81458e+08	5.41794e+08	5.69894e+08	4.93318e+08	4.46053e+08	4.73037e+08	3.38721e+08	1.39654	0.481853	2.20276	0.00229687	0.0119171	up
Pos_M132T123	Dl-Isoleucine|(±)-erythro-Isoleucine|Isoleucine|L-Isoleucine|l-isoleucine|Isoleucine (Not validated)|allo-Ile|(2S，3S)-2-Amino-3-methylpentanoic acid|(2R，3S)-2-Amino-3-methylpentanoic acid|D-Alloisoleucine|L-allo-Isoleucine	C16434	5.8082e+08	9.12784e+08	901774348	9.22812e+08	6.74055e+08	6.47987e+08	735293707	3.85102e+08	6.75841e+08	5.89945e+08	1442217163	1154898818	938464671	5.19269e+08	6.24979e+08	1722483089	1431773333	969743107	1182054288	8.8033e+08	1.08662e+09	7.02641e+08	1.54648	0.628989	3.09695	0.0119956	0.0348137	up
Pos_M166T193	DL-Phenylalanine		6.3525e+08	704235493	7.85827e+08	6.86127e+08	5.18076e+08	4.83768e+08	3.95768e+08	3.3165e+08	5.50656e+08	5.50042e+08	684221869	6.28722e+08	7.88984e+08	5.35646e+08	8.54581e+08	9.61571e+08	881482841	9.31959e+08	8.09166e+08	758134254	7.83447e+08	5.6414e+08	1.38875	0.473783	2.80379	0.0023353	0.0119599	up
Pos_M205T220	L-Tryptophan		3.26519e+08	295868651	2.66498e+08	4.04646e+08	2.11265e+08	2.54466e+08	1.40463e+08	1.16584e+08	2.07468e+08	2.36455e+08	3.36418e+08	3.38775e+08	4.76332e+08	3.56412e+08	2.89002e+08	5.24886e+08	4.23514e+08	3.77234e+08	4.52277e+08	3.85064e+08	3.95991e+08	2.46023e+08	1.60957	0.686674	2.24574	0.00051792	0.00469694	up
Pos_M247T671	5(Z)，8(Z)，11(Z)-Eicosatrienoic acid methyl ester		5.88571e+07	6.93188e+07	4.17833e+07	3.2153e+07	2.98446e+07	5.78418e+07	1.98541e+07	2.40056e+07	1.20888e+08	6.08204e+07	1.35573e+08	9.00221e+07	1.61581e+08	1.07416e+08	1.24914e+08	4.9619e+07	1.80642e+08	6.79159e+07	1.21919e+08	1.38969e+08	1.17857e+08	5.15367e+07	2.28686	1.19337	1.40884	0.000669956	0.0056434	up
Pos_M262T83	Mycosporine serinol		3.92744e+07	2.63549e+07	3.82679e+07	9.11928e+06	125150	3.82189e+07	34365.4	76986.2	3.86056e+07	2.38408e+07	1.01604e+08	6.19765e+07	6.88323e+07	4.69534e+07	2.49497e+07	7.64482e+07	106669328	7.93744e+07	6.33367e+07	5.22113e+07	6.82356e+07	2.13918e+07	3.1898	1.67346	1.22814	0.000147807	0.00220478	up
Pos_M265T671	9-Octadecenamide， (Z)-		1.71033e+08	2.5237e+08	1.40683e+08	1.03927e+08	1.011e+08	1.90521e+08	6.4957e+07	7.85407e+07	4.02586e+08	1.86432e+08	4.60403e+08	2.96478e+08	510919217	3.35975e+08	4.16478e+08	1.66349e+08	5.84039e+08	1.96597e+08	3.87972e+08	5.64205e+08	3.91942e+08	1.69215e+08	2.31624	1.21178	2.53076	0.00101202	0.00696737	up
Pos_M270T688	Capsiamide	C17515	8.46491e+06	1.30524e+07	5.55528e+06	4.04873e+06	3.33014e+06	6.49311e+06	2.75023e+06	3.19464e+06	3.09804e+07	8.85841e+06	1.5237e+08	2.87874e+07	9.1673e+07	3.26747e+07	5.01756e+07	1.06473e+07	1.56594e+08	1.04625e+07	54709544	1.12064e+08	7.00158e+07	8.67283e+06	8.07301	3.01311	1.21073	0.00646254	0.022462	up
Pos_M282T671	N-Tetracosenoyl-4-sphingenine		12253348383	14430467312	8738868110	6524668807	6143992798	11571515146	4115065620	4933279822	23952619334	11887371696	34345458703	17691229901	30476589500	19748702660	24551850361	10200392763	34088096362	12876876585	23624109486	32955790403	2.40559e+10	1.04551e+10	2.30087	1.20218	19.5303	0.000967372	0.00685144	up
Pos_M298T557	(4E，14Z)-2-Aminooctadeca-4，14-diene-1，3-diol		8.22212e+07	1.07027e+08	9.00432e+07	9.03956e+07	8.41803e+07	9.79071e+07	4.87226e+07	6.53585e+07	9.10161e+07	7.67539e+07	273768842	9.29864e+07	1.83979e+08	1.01011e+08	1.25144e+08	8.64525e+07	2.46475e+08	5.62711e+07	1.08749e+08	1.69477e+08	1.44432e+08	8.33626e+07	1.73257	0.792914	1.11419	0.0259612	0.0594483	up
Pos_M302T436	2，2'-(Tetradecylimino)diethanol		176400658	1.83782e+08	1.6494e+08	1.8367e+08	1.67694e+08	1.89588e+08	1.43289e+08	1.57723e+08	2.05981e+08	1.85704e+08	4.64386e+08	3.36444e+08	3.66949e+08	2.54567e+08	3.10297e+08	210490504	3.76044e+08	2.58997e+08	3.20841e+08	3.145e+08	3.21352e+08	1.75877e+08	1.82714	0.869583	2.1309	9.59092e-05	0.0016749	up
Pos_M310T732	N-Hexadecanoylpyrrolidine		6.91149e+07	7.73538e+07	4.23258e+07	2.9778e+07	2.73703e+07	4.8868e+07	2.72619e+07	3.02182e+07	1.68716e+08	75055243	1096055930	2.71687e+08	7.43671e+08	2.77344e+08	3.94122e+08	1.15026e+08	1256456386	1.26547e+08	4.15656e+08	8.79043e+08	5.57561e+08	5.96062e+07	9.35407	3.22559	3.57696	0.00387108	0.0164982	up
Pos_M328T197	N-Fructosyl phenylalanine		139020856	5.34795e+07	7.77253e+07	1.74058e+07	312564	6.16587e+07	192185	85911.7	6.66802e+07	4.73539e+07	209088621	1.11846e+08	1.31034e+08	1.07779e+08	7.86164e+07	1.58207e+08	2.28935e+08	1.72053e+08	1.33262e+08	1.0031e+08	1.43113e+08	4.63915e+07	3.0849	1.62522	1.75224	0.000198609	0.00278831	up
Pos_M367T217	1-beta-D-Glucopyranosyl-L-tryptophan		5.88611e+07	2.02106e+07	2.03852e+07	9.3681e+06	114123	2.79253e+07	21396.2	16415	2.13048e+07	1.85268e+07	9.21685e+07	4.5758e+07	6.83831e+07	5.97869e+07	2.3184e+07	7.33949e+07	9.25462e+07	5.16621e+07	6.69665e+07	4.26014e+07	6.16452e+07	1.76734e+07	3.48802	1.80241	1.14559	0.0001184	0.00188387	up
Pos_M496T515	1-Hexadecanoyl-Sn-Glycero-3-Phosphocholine		1.39293e+08	1.18443e+08	1.36919e+08	1.24098e+08	8.69098e+07	1.27781e+08	8.18185e+07	4.69444e+07	1.03308e+08	8.89514e+07	3.91856e+08	2.99238e+08	4.12891e+08	207804777	3.18075e+08	159834740	4.27089e+08	3.06589e+08	286894355	3.05439e+08	3.11571e+08	1.05447e+08	2.95477	1.56305	2.76196	1.51651e-05	0.000417624	up
Pos_M496T528	Lyso-PC(16:0)		7.10374e+08	6.16302e+08	7.12913e+08	7.41746e+08	5.29235e+08	6.6835e+08	3.76934e+08	2.56006e+08	6.28329e+08	5.52112e+08	1878948472	1620783634	2213046427	1189290048	1675961467	9.2924e+08	2097105021	1598164115	1506357265	1672154378	1.63811e+09	5.7923e+08	2.82807	1.49982	6.34388	3.53825e-06	0.000120637	up
Pos_M676T793	13-Docosenamide， (Z)-		1.0735e+07	7.65772e+06	6.43718e+06	3.26829e+06	3.10658e+06	4.64834e+06	3.1701e+06	2.4302e+06	1.48482e+07	1.24232e+07	1.38308e+08	4.57363e+07	1.03191e+08	5.09847e+07	6.44412e+07	1.6692e+07	1.3972e+08	3.80812e+07	8.01641e+07	1.07e+08	7.84318e+07	6.87249e+06	11.4124	3.51253	1.45069	0.000459978	0.0044506	up
Pos_M86T113	Piperidine	C01746	1.33661e+08	2.07629e+08	2.06346e+08	2.11095e+08	1.56778e+08	1.3366e+08	1.18968e+08	8.79216e+07	1.63923e+08	1.42206e+08	2.52817e+08	1.8037e+08	2.53339e+08	1.2515e+08	1.02635e+08	3.1533e+08	2.14895e+08	2.5044e+08	1.77025e+08	2.09777e+08	2.08178e+08	1.56219e+08	1.3326	0.414249	1.15501	0.0479265	0.0966629	up
Pos_M992T528	Lyso-Pc(16:0)		1.98961e+07	1.69381e+07	1.94784e+07	2.07039e+07	1.25049e+07	1.84405e+07	6.18116e+06	3.05924e+06	1.41953e+07	1.24713e+07	8.59091e+07	6.42911e+07	106035284	3.74182e+07	6.71454e+07	2.92153e+07	9.19391e+07	5.85985e+07	5.70108e+07	6.83679e+07	6.65931e+07	1.43869e+07	4.62874	2.21062	1.38665	4.39247e-05	0.00101452	up
LKYD vs Control
ID	English_Name	KEGG_ID	C1	C2	C3	C4	C5	C6	C7	C8	C9	C10	X11	X14	X17	X22	X25	X27	X32	X33	X39	X40	X	C	X_vs_C_FC	X_vs_C_log2_FC	X_vs_C_VIP	X_vs_C_p.value	X_vs_C_p.adj	Sig
Pos_M102T84	Hexylamine|1-Hexanamine|hexan-1-amine|1-Hexylamine	C08306	718070791	8.041e+08	7.01522e+08	7.70585e+08	8.87639e+08	6.57763e+08	782556596	8.0511e+08	7.51348e+08	7.00237e+08	6.38354e+08	5.26839e+08	5.73417e+08	6.4828e+08	6.4249e+08	6.61109e+08	5.25054e+08	493827719	5.89902e+08	632422032	5.93169e+08	7.57893e+08	0.782656	-0.35355	2.9498	1.84185e-05	0.00397832	down
Match_Pos_M130T127	Norleucine	C01933	259867333	4.29541e+08	4.40839e+08	4.20031e+08	3.21999e+08	2.94446e+08	2.68272e+08	1.88047e+08	3.35491e+08	2.97262e+08	4.02771e+08	5.52898e+08	4.05873e+08	5.14991e+08	2.70717e+08	3.15567e+08	3.755e+08	4.11434e+08	4.70863e+08	4.51201e+08	4.17182e+08	3.25579e+08	1.28135	0.357665	1.65217	0.0255132	0.0819167	up
Match_Pos_M278T59	N-(1-Deoxy-1-fructosyl)valine		9.35799e+07	6.11281e+07	8.8239e+07	2.09023e+07	1	8.74578e+07	1	1	8.90707e+07	5.49437e+07	7.45731e+07	2.90141e+08	1.12554e+08	1.29895e+08	1.33944e+08	171406143	6.45632e+07	7.68223e+07	1.13191e+08	1.08385e+08	1.27547e+08	4.95321e+07	2.57504	1.3646	1.67268	0.00589862	0.0366934	up
Match_Pos_M292T129	N-Fructosyl isoleucine		8.44665e+07	6.83351e+07	6.95824e+07	2.29273e+07	628643	5.72889e+07	370807	119111	9.3016e+07	3.55309e+07	8.42893e+07	3.86985e+08	8.9924e+07	1.47449e+08	1.06936e+08	1.36794e+08	7.22919e+07	7.73967e+07	1.1725e+08	1.15403e+08	1.33472e+08	4.32266e+07	3.08773	1.62655	1.7231	0.0143019	0.0562647	up
Match_Pos_M292T141	N-(1-Deoxy-1-fructosyl)isoleucine		3.14231e+08	2.02322e+08	2.65456e+08	6.55647e+07	723198	1.62639e+08	167831	265234	2.74994e+08	1.00502e+08	2.56647e+08	1161050767	250146611	4.48133e+08	3.85488e+08	5.25428e+08	2.13155e+08	2.26941e+08	3.69451e+08	242675033	4.07912e+08	1.38687e+08	2.94125	1.55643	2.95428	0.0174788	0.0636136	up
Match_Pos_M311T275	Phe-Phe|Phenylalanylphenylalanine|Phenylalanylphenylalanine; AIF; CE0; CorrDec|Phenylalanylphenylalanine; AIF; CE10; CorrDec|Phenylalanylphenylalanine; AIF; CE30; CorrDec|Phenylalanylphenylalanine; AIF; CE0; MS2Dec|Phenylalanylphenylalanine; AIF; CE10; MS2Dec|Phenylalanylphenylalanine; AIF; CE30; MS2Dec|Phenylalanylphenylalanine; LC-tDDA; CE10|Phenylalanylphenylalanine; LC-tDDA; CE20|Phenylalanyl…		4.33854e+07	4.77175e+07	7.16795e+07	3.71944e+07	3.89524e+07	3.10722e+07	1.53748e+07	1.35449e+07	5.75609e+07	1.74706e+07	2.77159e+07	8.13602e+07	5.7941e+07	6.00088e+07	8.59124e+07	9.81026e+07	7.96173e+07	6.65723e+07	6.6035e+07	3.96097e+07	6.62875e+07	3.73953e+07	1.77262	0.825882	1.05227	0.00501406	0.0334595	up
Neg_M128T67	5-Oxo-L-Proline	C01879	7.97159e+07	9.98273e+07	8.54473e+07	6.45487e+07	5.47777e+07	7.96634e+07	5.12262e+07	3.21059e+07	6.10401e+07	6.96541e+07	1.68706e+08	1.22662e+08	1.03146e+08	9.1946e+07	9.83941e+07	8.70553e+07	9.93178e+07	1.06583e+08	1.13161e+08	7.97673e+07	1.07074e+08	6.78007e+07	1.57925	0.659235	1.33831	0.00108913	0.0162117	up
Neg_M128T93	Pyroglutamic acid	C01879	148034082	1.87623e+08	1.61869e+08	1.18502e+08	1.14005e+08	1.44395e+08	1.06469e+08	7.5619e+07	1.10691e+08	1.3057e+08	3.11969e+08	2.26832e+08	1.99511e+08	170508739	1.82002e+08	152579978	1.70894e+08	1.83038e+08	1.97847e+08	149845538	1.94503e+08	1.29778e+08	1.49874	0.583748	1.66329	0.0024746	0.0246085	up
Neg_M129T249	4-Methyl-2-Oxovaleric acid|Ketoleucine|4-Methyl-2-Oxo-Pentanoic Acid|4-Methyl-2-oxovaleric acid|4-Methyl-2-oxopentanoate|4-methyl-2-oxopentanoic acid|2-Oxoisocaproate|2-Ketoisocaproate|alpha-ketoisocaproate|Sodium-4-methyl-2-oxovalerate|2-ketoisocaproic acid	C00233	2.25369e+08	2.78132e+08	2.91826e+08	3.02473e+08	192694073	2.38941e+08	1.10445e+08	8.23754e+07	2.01242e+08	2.43832e+08	3.69367e+08	4.73809e+08	2.58087e+08	3.23483e+08	2.44136e+08	2.20882e+08	2.71819e+08	256212752	2.82249e+08	2.78513e+08	2.97856e+08	2.16733e+08	1.3743	0.458694	1.62738	0.0245637	0.0795818	up
Neg_M130T142	N-methylvaline		7.90465e+07	4.10769e+07	51100313	1.47474e+07	1.46605e+06	4.31385e+07	4.75002e+06	4.26951e+06	4.36804e+07	2.63238e+07	6.63753e+07	1.98392e+08	6.42317e+07	9.97125e+07	9.15571e+07	1.04223e+08	5.00501e+07	53138647	6.14045e+07	8.57544e+07	8.74839e+07	3.09599e+07	2.82571	1.49862	1.47169	0.00300859	0.0265945	up
Neg_M164T192	Phenylalanine (Not validated)	C02057	6.90714e+07	5.4787e+07	6.45087e+07	4.02089e+07	2.62798e+07	4.04564e+07	2.03523e+07	1.76222e+07	4.33097e+07	4.17182e+07	6.92995e+07	1.09587e+08	7.46073e+07	6.60838e+07	8.20436e+07	6.70708e+07	5.84961e+07	5.97367e+07	8.6379e+07	7.21333e+07	7.45437e+07	4.18315e+07	1.782	0.833498	1.21972	0.000296958	0.0108467	up
Neg_M173T230	4-Hydroxybenzenesulfonic acid|Phenolsulfonic Acid	C12849	7.96701e+07	1.13556e+08	8.55395e+07	241901315	3.49605e+08	6.71345e+07	1.20108e+07	3.39563e+07	2.20166e+08	3.01925e+07	7.10235e+07	3.22725e+08	6.12473e+07	4.36351e+08	3.38345e+08	2.27918e+08	4.05653e+08	2.436e+08	313094544	3.40938e+08	2.76089e+08	1.23373e+08	2.23784	1.16211	2.36374	0.0104645	0.0470861	up
Neg_M212T243	Indoxyl sulfate		2.89153e+07	4.11436e+07	1.98816e+07	104725774	6.9676e+07	1.27154e+07	2.22707e+06	20110183	7.67584e+07	1.0553e+08	7.88012e+07	8.11634e+07	4.83871e+07	3.22032e+08	139099794	4.14453e+07	1.1815e+08	2.80185e+08	1.74461e+08	5.75232e+07	1.34125e+08	4.81684e+07	2.7845	1.47742	1.82704	0.0242361	0.0788776	up
Neg_M263T251	Phenylacetyl-L-glutamine|Phenylacetylglutamine|phenylacetylglutamine|Phenylacetyl-Glutamine|PhenylacetylglutamineAIF	C04148	5.57328e+06	1.14552e+07	5.2609e+06	1.64635e+07	1.52168e+07	1.23897e+06	1.1297e+06	1.50956e+06	4.75682e+07	3.16293e+07	1.71507e+07	5.58364e+06	3.75779e+07	9.97827e+07	4.15997e+07	6.01118e+06	1.2063e+08	6.38241e+07	5.2855e+07	2.53713e+07	4.70387e+07	1.37046e+07	3.43234	1.77919	1.14085	0.0262395	0.0831305	up
Neg_M319T552	(±)5-HETE		1.64533e+06	2.38345e+07	6.97591e+06	8.8297e+07	6.49364e+06	5.52837e+06	4.06524e+06	3.79452e+06	4.06324e+06	8.07129e+06	5.35026e+07	1.28602e+08	2.66755e+07	6.85745e+07	8.64407e+07	9.00638e+07	1.68557e+07	2.36915e+07	1.19986e+06	7.72881e+06	5.03335e+07	1.52769e+07	3.29474	1.72017	1.00765	0.0412997	0.108828	up
Neg_M326T197	N-(1-Deoxy-1-fructosyl)phenylalanine		7.79163e+07	3.53195e+07	4.92721e+07	1.03405e+07	152770	3.89807e+07	65769.8	41471.2	4.31349e+07	3.15051e+07	5.46782e+07	1.64957e+08	7.5562e+07	7.54655e+07	1.0406e+08	9.56546e+07	4.67733e+07	4.50658e+07	8.2331e+07	8.06176e+07	8.25165e+07	2.86729e+07	2.87786	1.52499	1.48986	0.00115475	0.0162117	up
Neg_M457T605	Oleoyl-L-alpha-lysophosphatidic acid		5.27053e+06	2.12687e+07	1.80973e+07	7.68284e+06	1.09349e+07	5.29545e+06	5.96299e+06	2.92764e+06	1.02498e+07	6.69907e+06	2.70073e+07	8.16727e+07	8.52489e+07	8.82388e+07	1.00034e+08	1.13078e+08	4.58774e+07	6.71972e+07	2.50815e+07	2.53707e+07	6.58806e+07	9.43892e+06	6.97968	2.80316	1.656	0.000378724	0.0108467	up
Neg_M480T528	Hexadecanoyl-hydroxy-sn-glycerophosphocholine (PUT)		3.08406e+07	2.6897e+07	3.38194e+07	3.21402e+07	2.4586e+07	3.0283e+07	1.92988e+07	1.24972e+07	2.39066e+07	2.60041e+07	2.80518e+07	5.65396e+07	7.12714e+07	6.80455e+07	7.20978e+07	7.09978e+07	3.29938e+07	5.9869e+07	3.565e+07	4.13586e+07	5.36875e+07	2.60273e+07	2.06274	1.04456	1.1249	0.00060612	0.0126648	up
Neg_M89T70	3-Hydroxypropanoic acid|Hydroxypropionic acid|b-Hydroxypropionate|Ethylenelactic acid|2-Deoxyglycerate|3-Hydroxypropionic Acid|3-hydroxypropionic acid trimer	C01013	8.49645e+08	9.66468e+08	9.47557e+08	9.27646e+08	5.96357e+08	6.60534e+08	4.75708e+08	3.76001e+08	8.58635e+08	7.92439e+08	1451032016	1858072002	1086321309	1418237530	1354613509	1391339640	1018389785	1128960219	1402199645	1149682520	1.32588e+09	7.45099e+08	1.77948	0.831452	5.44763	2.22252e-05	0.00397832	up
Neg_M89T84	L-Lactic acid	C00186	1508383160	1831891272	1730919791	1623748530	1240759624	1337911650	1177162329	9.09705e+08	1641531311	1457063549	2601394839	3206588351	2163168577	2529639279	2338073889	2425261775	1903015570	1942006278	2440510494	2042692541	2.35924e+09	1.44591e+09	1.63166	0.706344	6.85639	1.49695e-05	0.00397832	up
Pos_M116T57	N-Methylglutamate	C01046	1.50582e+08	199049568	150048077	1.23169e+08	1.00206e+08	1.17825e+08	8.08797e+07	9.75089e+07	1.2507e+08	2.00501e+08	1.64041e+08	2.80466e+08	260210446	2.64834e+08	1.83613e+08	1.46559e+08	1.11783e+08	1.8347e+08	155086440	2.36972e+08	1.98704e+08	1.34484e+08	1.47753	0.563185	1.4568	0.0110407	0.0482022	up
Pos_M120T193	L-Kynurenine		3.85506e+08	4.2136e+08	4.61752e+08	4.14361e+08	3.08795e+08	2.95123e+08	2.39296e+08	1.97147e+08	3.31049e+08	332824577	5.0724e+08	5.1811e+08	4.96972e+08	4.66089e+08	3.78486e+08	375042054	4.72529e+08	482497582	5.72136e+08	4.90998e+08	4.7601e+08	3.38721e+08	1.40531	0.490892	2.48979	0.000621015	0.0126648	up
Pos_M166T193	DL-Phenylalanine		6.3525e+08	704235493	7.85827e+08	6.86127e+08	5.18076e+08	4.83768e+08	3.95768e+08	3.3165e+08	5.50656e+08	5.50042e+08	8.37228e+08	8.70741e+08	840147759	7.92641e+08	5.67457e+08	6.32286e+08	7.8016e+08	7.93578e+08	9.43716e+08	794688731	7.85264e+08	5.6414e+08	1.39197	0.477126	3.08208	0.00115303	0.0162117	up
Pos_M205T220	L-Tryptophan		3.26519e+08	295868651	2.66498e+08	4.04646e+08	2.11265e+08	2.54466e+08	1.40463e+08	1.16584e+08	2.07468e+08	2.36455e+08	373791611	4.44667e+08	4.13375e+08	2.7402e+08	214774769	2.39983e+08	2.77302e+08	2.95435e+08	3.97447e+08	3.21183e+08	3.25198e+08	2.46023e+08	1.32182	0.402523	1.49612	0.0440455	0.115097	up
Pos_M247T671	5(Z)，8(Z)，11(Z)-Eicosatrienoic acid methyl ester		5.88571e+07	6.93188e+07	4.17833e+07	3.2153e+07	2.98446e+07	5.78418e+07	1.98541e+07	2.40056e+07	1.20888e+08	6.08204e+07	2.96915e+07	6.50642e+07	1.41905e+08	1.07122e+08	7.20105e+07	1.78269e+08	1.59999e+08	1.13725e+08	8.9976e+07	6.75539e+07	1.02532e+08	5.15367e+07	1.98949	0.992398	1.36472	0.010766	0.0472911	up
Pos_M262T83	Mycosporine serinol		3.92744e+07	2.63549e+07	3.82679e+07	9.11928e+06	125150	3.82189e+07	34365.4	76986.2	3.86056e+07	2.38408e+07	3.18385e+07	1.20338e+08	4.8325e+07	5.78798e+07	6.17276e+07	7.41046e+07	2.73218e+07	3.32204e+07	4.96342e+07	4.76634e+07	5.52053e+07	2.13918e+07	2.58067	1.36775	1.11682	0.00451048	0.0334595	up
Pos_M265T671	9-Octadecenamide， (Z)-		1.71033e+08	2.5237e+08	1.40683e+08	1.03927e+08	1.011e+08	1.90521e+08	6.4957e+07	7.85407e+07	4.02586e+08	1.86432e+08	9.30817e+07	1.9923e+08	4.86142e+08	3.52172e+08	2.57544e+08	5.74059e+08	5.29667e+08	3.33512e+08	2.91452e+08	2.10006e+08	3.32686e+08	1.69215e+08	1.96606	0.975306	2.40856	0.0135549	0.0545244	up
Pos_M282T671	N-Tetracosenoyl-4-sphingenine		12253348383	14430467312	8738868110	6524668807	6143992798	11571515146	4115065620	4933279822	23952619334	11887371696	6166534940	13033790509	27702434251	20878953378	15671304415	33440986458	30839842053	20221491552	17721646752	13298422492	19897540680	1.04551e+10	1.90314	0.928381	18.5084	0.0113267	0.0486233	up
Pos_M302T436	2，2'-(Tetradecylimino)diethanol		176400658	1.83782e+08	1.6494e+08	1.8367e+08	1.67694e+08	1.89588e+08	1.43289e+08	1.57723e+08	2.05981e+08	1.85704e+08	1.89232e+08	2.30109e+08	4.60639e+08	3.37434e+08	3.02295e+08	407593466	2.83148e+08	2.94308e+08	2.66124e+08	2.16519e+08	2.9874e+08	1.75877e+08	1.69857	0.764322	2.35525	0.00121011	0.0166623	up
Pos_M310T732	N-Hexadecanoylpyrrolidine		6.91149e+07	7.73538e+07	4.23258e+07	2.9778e+07	2.73703e+07	4.8868e+07	2.72619e+07	3.02182e+07	1.68716e+08	75055243	3.05552e+07	103697907	1605648823	244930875	2.56687e+08	1230205813	7.03915e+08	3.13068e+08	1.55259e+08	8.44566e+07	4.72842e+08	5.96062e+07	7.93277	2.98782	3.4569	0.038593	0.10457	up
Pos_M328T197	N-Fructosyl phenylalanine		139020856	5.34795e+07	7.77253e+07	1.74058e+07	312564	6.16587e+07	192185	85911.7	6.66802e+07	4.73539e+07	8.97139e+07	2.70069e+08	1.29142e+08	1.28795e+08	140815433	1.66474e+08	7.94737e+07	7.42443e+07	1.43364e+08	1.27951e+08	1.35004e+08	4.63915e+07	2.91011	1.54107	1.90733	0.00107643	0.0162117	up
Pos_M367T217	1-beta-D-Glucopyranosyl-L-tryptophan		5.88611e+07	2.02106e+07	2.03852e+07	9.3681e+06	114123	2.79253e+07	21396.2	16415	2.13048e+07	1.85268e+07	3.67476e+07	1.14425e+08	5.36238e+07	3.65605e+07	4.64967e+07	5.42155e+07	2.33071e+07	2.15962e+07	5.09331e+07	4.36113e+07	4.81516e+07	1.76734e+07	2.72453	1.44601	1.0295	0.00746965	0.0407031	up
Pos_M496T515	1-Hexadecanoyl-Sn-Glycero-3-Phosphocholine		1.39293e+08	1.18443e+08	1.36919e+08	1.24098e+08	8.69098e+07	1.27781e+08	8.18185e+07	4.69444e+07	1.03308e+08	8.89514e+07	1.17629e+08	2.73716e+08	488858295	3.34383e+08	3.44088e+08	5.06776e+08	2.16375e+08	2.87857e+08	2.11517e+08	1.86204e+08	2.9674e+08	1.05447e+08	2.81413	1.49269	2.93033	0.000888845	0.0148003	up
Pos_M496T528	Lyso-PC(16:0)		7.10374e+08	6.16302e+08	7.12913e+08	7.41746e+08	5.29235e+08	6.6835e+08	3.76934e+08	2.56006e+08	6.28329e+08	5.52112e+08	6.06326e+08	1308460325	2446355424	1785755982	1682390167	2276598272	1181589867	1467961616	1099527733	9.2658e+08	1.47815e+09	5.7923e+08	2.55193	1.35159	6.41329	0.000745737	0.0136678	up
Pos_M676T793	13-Docosenamide， (Z)-		1.0735e+07	7.65772e+06	6.43718e+06	3.26829e+06	3.10658e+06	4.64834e+06	3.1701e+06	2.4302e+06	1.48482e+07	1.24232e+07	4.09371e+06	2.08096e+07	1.53653e+08	4.5571e+07	4.84034e+07	1.36315e+08	8.51492e+07	5.74443e+07	3.64074e+07	1.5989e+07	6.03835e+07	6.87249e+06	8.78627	3.13525	1.42581	0.00828578	0.0426361	up
Pos_M86T113	Piperidine	C01746	1.33661e+08	2.07629e+08	2.06346e+08	2.11095e+08	1.56778e+08	1.3366e+08	1.18968e+08	8.79216e+07	1.63923e+08	1.42206e+08	2.03635e+08	2.72056e+08	1.8838e+08	2.54298e+08	1.56411e+08	1.5314e+08	1.79023e+08	1.99816e+08	2.25943e+08	2.23092e+08	2.05579e+08	1.56219e+08	1.31597	0.396128	1.27974	0.0134934	0.0545244	up
Pos_M992T528	Lyso-Pc(16:0)		1.98961e+07	1.69381e+07	1.94784e+07	2.07039e+07	1.25049e+07	1.84405e+07	6.18116e+06	3.05924e+06	1.41953e+07	1.24713e+07	1.6137e+07	4.86476e+07	1.2238e+08	7.2662e+07	8.87875e+07	1.08134e+08	3.50585e+07	5.52062e+07	3.29654e+07	2.67933e+07	6.06772e+07	1.43869e+07	4.21754	2.0764	1.3908	0.00278839	0.0258568	up

## Sheet: Table S3
Table S3 Differentially expressed metabolites between control and hypertension groups.
ID	English_Name	KEGG_ID
Match_Neg_M267T142	Ara-HX|Inosine|inosine|9-beta-D-ribofuranosylhypoxanthine
Match_Pos_M130T127	Norleucine	C01933
Match_Pos_M278T59	N-(1-Deoxy-1-fructosyl)valine
Match_Pos_M292T129	N-Fructosyl isoleucine
Match_Pos_M292T141	N-(1-Deoxy-1-fructosyl)isoleucine
Neg_M128T67	5-Oxo-L-Proline	C01879
Neg_M128T93	Pyroglutamic acid	C01879
Neg_M129T249	4-Methyl-2-Oxovaleric acid|Ketoleucine|4-Methyl-2-Oxo-Pentanoic Acid|4-Methyl-2-oxovaleric acid|4-Methyl-2-oxopentanoate|4-methyl-2-oxopentanoic acid|2-Oxoisocaproate|2-Ketoisocaproate|alpha-ketoisocaproate|Sodium-4-methyl-2-oxovalerate|2-ketoisocaproic acid	C00233
Neg_M129T261	4-Methyl-2-Oxo-Pentanoic Acid	C00233
Neg_M130T142	N-methylvaline
Neg_M135T86	L-Threonic acid hemicalcium salt	C01620
Neg_M203T219	d-Tryptophan	C00525
Neg_M89T70	3-Hydroxypropanoic acid|Hydroxypropionic acid|b-Hydroxypropionate|Ethylenelactic acid|2-Deoxyglycerate|3-Hydroxypropionic Acid|3-hydroxypropionic acid trimer	C01013
Neg_M89T84	L-Lactic acid	C00186
Pos_M116T57	N-Methylglutamate	C01046
Pos_M120T193	L-Kynurenine
Pos_M132T123	Dl-Isoleucine|(±)-erythro-Isoleucine|Isoleucine|L-Isoleucine|l-isoleucine|Isoleucine (Not validated)|allo-Ile|(2S，3S)-2-Amino-3-methylpentanoic acid|(2R，3S)-2-Amino-3-methylpentanoic acid|D-Alloisoleucine|L-allo-Isoleucine	C16434
Pos_M137T86	6-Oxopurine
Pos_M166T193	DL-Phenylalanine
Pos_M200T505	N-Lauroyl-D-erythro-sphinganine
Pos_M205T220	L-Tryptophan
Pos_M247T671	5(Z)，8(Z)，11(Z)-Eicosatrienoic acid methyl ester
Pos_M265T671	9-Octadecenamide， (Z)-
Pos_M270T688	Capsiamide	C17515
Pos_M282T671	N-Tetracosenoyl-4-sphingenine
Pos_M298T557	(4E，14Z)-2-Aminooctadeca-4，14-diene-1，3-diol
Pos_M298T570	3-ketosphingosine
Pos_M302T436	2，2'-(Tetradecylimino)diethanol
Pos_M310T732	N-Hexadecanoylpyrrolidine
Pos_M318T398	Phytosphingosine	C12144
Pos_M328T197	N-Fructosyl phenylalanine
Pos_M496T515	1-Hexadecanoyl-Sn-Glycero-3-Phosphocholine
Pos_M496T528	Lyso-PC(16:0)
Pos_M676T793	13-Docosenamide， (Z)-
Pos_M86T113	Piperidine	C01746
Pos_M992T528	Lyso-Pc(16:0)

## Sheet: Table S4
Table S4 Differentially expressed metabolites (DEMs) in TCM syndromes.
LYR vs LPDA
ID	English_Name	KEGG_ID	K12	K13	K18	K20	K21	K23	K28	K36	K37	K38	T15	T16	T19	T24	T26	T29	T30	T31	T34	T35	K	T	K_vs_T_FC	K_vs_T_log2_FC	K_vs_T_VIP	K_vs_T_p.value	K_vs_T_p.adj	Sig
Match_Pos_M278T59	N-(1-Deoxy-1-fructosyl)valine		7.36375e+07	8.36879e+07	1.49968e+08	9.59105e+07	4.34526e+07	7.2132e+07	141290380	7.76065e+07	9.78556e+07	6.27431e+07	2.43972e+08	1.48217e+08	1.57049e+08	1.08797e+08	5.74668e+07	1.75635e+08	2.4796e+08	1.8505e+08	1.45117e+08	1.20701e+08	8.98284e+07	158996399	0.564971	-0.82375	1.8742	0.00564872	0.095408	down
Match_Pos_M279T84	uridine	C00299	1.69209e+07	2.49806e+07	3.44876e+07	2.86455e+07	1.84614e+07	3.95464e+07	1.58343e+07	1.71279e+07	1.29286e+07	1.01879e+07	8.9305e+07	2.4412e+07	3.51692e+07	2.28154e+07	3.62169e+07	3.23737e+07	4.42151e+07	3.52805e+07	3.02578e+07	2.97985e+07	2.19121e+07	3.79844e+07	0.576871	-0.793679	1.26416	0.0328276	0.26141	down
Match_Pos_M292T141	N-(1-Deoxy-1-fructosyl)isoleucine		2.51662e+08	2.9178e+08	5.01657e+08	2.86378e+08	1.03181e+08	1.80422e+08	4.36287e+08	2.22936e+08	2.84785e+08	1.64779e+08	9.48817e+08	2.77844e+08	4.99173e+08	2.96241e+08	1.26972e+08	6.13402e+08	8.0555e+08	5.22512e+08	3.04248e+08	3.72787e+08	2.72387e+08	4.76755e+08	0.571335	-0.807591	3.29736	0.039864	0.291758	down
Pos_M162T54	Carnitine|DL-Carnitine|L-Carnitine|carnitine|D-Vitamin BT|D-Carnitine hydrochloride salt|L-Carnitine hydrochloride|Carnitine (Dl)		2.93544e+08	3.82191e+08	1.88773e+08	2.97159e+08	2.69505e+08	2.11078e+08	3.74342e+08	3.64896e+08	3.34095e+08	3.18225e+08	4.17232e+08	4.07567e+08	3.46949e+08	2.91025e+08	3.3187e+08	426095495	3.49336e+08	4.22452e+08	3.99019e+08	3.48319e+08	3.03381e+08	3.73986e+08	0.811208	-0.301856	1.50871	0.0135729	0.171935	down
Pos_M203T54_2	Psicose		4.28765e+08	669817663	460485754	6.45982e+08	6.7282e+08	6.24511e+08	4.57595e+08	4.43868e+08	4.45929e+08	2.68079e+08	1258137097	5.0157e+08	5.3961e+08	5.08105e+08	8.62828e+08	5.09612e+08	711011002	5.66251e+08	1033285735	6.34262e+08	5.11785e+08	7.12467e+08	0.718328	-0.477285	5.22323	0.0485	0.316081	down
Pos_M262T83	Mycosporine serinol		3.17812e+07	3.69228e+07	6.47249e+07	4.17286e+07	1.86216e+07	3.20283e+07	6.08515e+07	3.36937e+07	4.20984e+07	27787319	1.01604e+08	6.19765e+07	6.88323e+07	4.69534e+07	2.49497e+07	7.64482e+07	106669328	7.93744e+07	6.33367e+07	5.22113e+07	3.90238e+07	6.82356e+07	0.571899	-0.806168	1.19823	0.00558148	0.095408	down
Pos_M328T197	N-Fructosyl phenylalanine		8.58139e+07	9.52582e+07	1.45255e+08	9.75999e+07	4.55569e+07	1.10039e+08	1.49843e+08	1.22592e+08	8.46008e+07	6.57444e+07	209088621	1.11846e+08	1.31034e+08	1.07779e+08	7.86164e+07	1.58207e+08	2.28935e+08	1.72053e+08	1.33262e+08	1.0031e+08	1.0023e+08	1.43113e+08	0.700358	-0.513835	1.20932	0.0346611	0.269581	down
Pos_M367T217	1-beta-D-Glucopyranosyl-L-tryptophan		4.25333e+07	5.24334e+07	6.30796e+07	2.94696e+07	1.98367e+07	3.84302e+07	6.39656e+07	3.89026e+07	3.17677e+07	2.30251e+07	9.21685e+07	4.5758e+07	6.83831e+07	5.97869e+07	2.3184e+07	7.33949e+07	9.25462e+07	5.16621e+07	6.69665e+07	4.26014e+07	4.03444e+07	6.16452e+07	0.654462	-0.611619	1.0775	0.0226789	0.236663	down
Neg_M128T67	5-Oxo-L-Proline	C01879	1.35557e+08	1.14578e+08	1.48844e+08	1.12058e+08	8.5498e+07	1.46481e+08	1.66502e+08	1.3651e+08	1.67801e+08	1.57864e+08	7.00702e+07	8.3402e+07	1.1656e+08	7.02832e+07	8.75589e+07	1.61136e+08	1.22344e+08	9.77165e+07	9.08272e+07	9.36021e+07	1.37169e+08	9.935e+07	1.38066	0.465363	2.2186	0.0057529	0.095408	up
Neg_M128T93	Pyroglutamic acid	C01879	247121074	2.14101e+08	2.74502e+08	2.0561e+08	1.55827e+08	2.43747e+08	2.86096e+08	2.31321e+08	2.61543e+08	2.79654e+08	1.41736e+08	1.80055e+08	2.08747e+08	1.36775e+08	1.69741e+08	2.79743e+08	2.19481e+08	1.74073e+08	1.57434e+08	1.72318e+08	2.39952e+08	1.8401e+08	1.30402	0.382961	2.66395	0.00719362	0.11197	up
Pos_M415T463	NCGC00381060-01_C24H32O7_Benzoic acid， 4-hydroxy-， (1aS，2aR，3S，5R，6S，7aR)-3-(acetyloxy)decahydro-5-hydroxy-2a，7a-dimethyl-5-(1-methylethyl)azuleno[5，6-b]oxiren-6-yl ester		6.31887e+07	6.06007e+07	6.14584e+07	7.54988e+07	6.41939e+07	7.59485e+07	6.82658e+07	7.6711e+07	6.18708e+07	5.47826e+07	2.38916e+07	2.46023e+07	1.76863e+07	2.4377e+07	2.76773e+07	2.58414e+07	2.32062e+07	1.56061e+07	2.82296e+07	1.80183e+07	6.62519e+07	2.29136e+07	2.89138	1.53176	1.81128	1.81573e-10	2.60013e-08	up
LYR vs LKYD
ID	English_Name	KEGG_ID	K12	K13	K18	K20	K21	K23	K28	K36	K37	K38	X11	X14	X17	X22	X25	X27	X32	X33	X39	X40	K	X	K_vs_X_FC	K_vs_X_log2_FC	K_vs_X_VIP	K_vs_X_p.value	K_vs_X_p.adj	Sig
Neg_M173T230	4-Hydroxybenzenesulfonic acid|Phenolsulfonic Acid	C12849	108302742	2.86559e+08	1.26482e+08	1.28573e+08	1.96256e+08	8.43764e+07	2.01133e+08	9.30875e+07	1.352e+08	2.15778e+08	7.10235e+07	3.22725e+08	6.12473e+07	4.36351e+08	3.38345e+08	2.27918e+08	4.05653e+08	2.436e+08	313094544	3.40938e+08	1.57575e+08	2.76089e+08	0.570738	-0.8091	2.56559	0.0205726	0.266391	down
Neg_M128T67	5-Oxo-L-Proline	C01879	1.35557e+08	1.14578e+08	1.48844e+08	1.12058e+08	8.5498e+07	1.46481e+08	1.66502e+08	1.3651e+08	1.67801e+08	1.57864e+08	1.68706e+08	1.22662e+08	1.03146e+08	9.1946e+07	9.83941e+07	8.70553e+07	9.93178e+07	1.06583e+08	1.13161e+08	7.97673e+07	1.37169e+08	1.07074e+08	1.28107	0.357349	1.98899	0.0173582	0.266391	up
Neg_M128T93	Pyroglutamic acid	C01879	247121074	2.14101e+08	2.74502e+08	2.0561e+08	1.55827e+08	2.43747e+08	2.86096e+08	2.31321e+08	2.61543e+08	2.79654e+08	3.11969e+08	2.26832e+08	1.99511e+08	170508739	1.82002e+08	152579978	1.70894e+08	1.83038e+08	1.97847e+08	149845538	2.39952e+08	1.94503e+08	1.23367	0.302956	2.34995	0.032503	0.314489	up
Neg_M203T219	d-Tryptophan	C00525	9.72496e+07	8.83178e+07	8.14729e+07	5.02067e+07	5.79631e+07	6.55106e+07	101070003	7.4328e+07	7.65947e+07	6.35169e+07	6.90496e+07	9.34503e+07	7.69813e+07	4.73267e+07	5.20653e+07	4.29919e+07	4.21694e+07	4.33988e+07	6.46685e+07	5.40202e+07	7.5623e+07	5.86122e+07	1.29023	0.367625	1.11646	0.0373563	0.323422	up
Neg_M89T70	3-Hydroxypropanoic acid|Hydroxypropionic acid|b-Hydroxypropionate|Ethylenelactic acid|2-Deoxyglycerate|3-Hydroxypropionic Acid|3-hydroxypropionic acid trimer	C01013	1667930827	1382877393	1437902021	1647609029	1082941865	1492084319	1707686837	2078434596	2237084638	1858373886	1451032016	1858072002	1086321309	1418237530	1354613509	1391339640	1018389785	1128960219	1402199645	1149682520	1.65929e+09	1.32588e+09	1.25146	0.323613	6.17273	0.0225344	0.266391	up
Neg_M89T84	L-Lactic acid	C00186	2738170127	2509907096	2612862587	3070036210	1900913001	2534037031	3243046178	3590322844	3522340547	3268686396	2601394839	3206588351	2163168577	2529639279	2338073889	2425261775	1903015570	1942006278	2440510494	2042692541	2.89903e+09	2.35924e+09	1.2288	0.297252	8.01302	0.0190229	0.266391	up
Pos_M132T123	Dl-Isoleucine|(±)-erythro-Isoleucine|Isoleucine|L-Isoleucine|l-isoleucine|Isoleucine (Not validated)|allo-Ile|(2S，3S)-2-Amino-3-methylpentanoic acid|(2R，3S)-2-Amino-3-methylpentanoic acid|D-Alloisoleucine|L-allo-Isoleucine	C16434	9.46623e+08	8.45482e+08	1412965556	1173016865	8.54326e+08	1195649970	1018325798	1521504682	1597380326	9.32999e+08	8.53593e+08	1119327578	9.1657e+08	1329753428	5.53268e+08	6.65829e+08	754406164	1199598166	8.73843e+08	7.08755e+08	1.14983e+09	8.97494e+08	1.28115	0.357443	4.12326	0.0467101	0.352047	up
Pos_M205T220	L-Tryptophan		5.17205e+08	4.48308e+08	4.32579e+08	3.00733e+08	3.43548e+08	3.55993e+08	5.74766e+08	4.63296e+08	4.87117e+08	4.35729e+08	373791611	4.44667e+08	4.13375e+08	2.7402e+08	214774769	2.39983e+08	2.77302e+08	2.95435e+08	3.97447e+08	3.21183e+08	4.35928e+08	3.25198e+08	1.3405	0.422771	3.4398	0.00670486	0.252565	up
Pos_M298T557	(4E,14Z)-2-Aminooctadeca-4,14-diene-1,3-diol		1.91381e+08	1.6635e+08	1.15139e+08	9.21721e+07	1.10918e+08	3.55977e+08	1.64023e+08	319573575	1.42035e+08	2.17855e+08	8.1824e+07	8.53428e+07	2.64755e+08	7.21491e+07	7.55364e+07	1.72209e+08	1.43143e+08	9.02513e+07	7.60295e+07	7.56275e+07	1.87542e+08	1.13687e+08	1.64964	0.722152	1.79001	0.0463298	0.352047	up
LKYD vs LPDA
ID	English_Name	KEGG_ID	T15	T16	T19	T24	T26	T29	T30	T31	T34	T35	X11	X14	X17	X22	X25	X27	X32	X33	X39	X40	X	T	X_vs_T_FC	X_vs_T_log2_FC	X_vs_T_VIP	X_vs_T_p.value	X_vs_T_p.adj	Sig
Pos_M544T498	8332519531 826.003784179688Name: PC(0:0/20:4)		8.31223e+07	8.49843e+07	9.23843e+07	8.44852e+07	4.66311e+07	5.17506e+07	6.88705e+07	5.27922e+07	3.79909e+07	7.19482e+07	2.90814e+07	5.03346e+07	494832	4.04598e+07	4.8241e+07	5.95438e+07	3.96934e+07	5.9052e+07	7.35719e+07	3.29411e+07	4.33414e+07	6.7496e+07	0.642133	-0.639056	1.04066	0.0130438	0.431154	down
Pos_M415T463	NCGC00381060-01_C24H32O7_Benzoic acid， 4-hydroxy-， (1aS，2aR，3S，5R，6S，7aR)-3-(acetyloxy)decahydro-5-hydroxy-2a，7a-dimethyl-5-(1-methylethyl)azuleno[5，6-b]oxiren-6-yl ester		2.38916e+07	2.46023e+07	1.76863e+07	2.4377e+07	2.76773e+07	2.58414e+07	2.32062e+07	1.56061e+07	2.82296e+07	1.80183e+07	6.52319e+07	5.04484e+07	6.72208e+07	5.87272e+07	6.6233e+07	6.16277e+07	2.9389e+07	1.9201e+07	1.53308e+07	1.50548e+07	4.48465e+07	2.29136e+07	1.9572	0.96879	1.20728	0.0130668	0.431154	up

## Sheet: Table S5
Table S5 Correlation of modules and phenotypes.
Correlation						P-value
ID	Control	LYR	LPDA	LKYD		ID	Control	LYR	LPDA	LKYD
MEred	-0.415481	-0.189797	0.366159	0.208299		MEred	0.00948424	0.25374	0.0237647	0.209491
MEturquoise	-0.59092	0.286428	0.222345	0.038313		MEturquoise	9.3799e-05	0.0812616	0.17969	0.819358
MEblack	-0.568047	-0.232433	0.389427	0.368915		MEblack	0.000199188	0.160239	0.0156635	0.0226531
MEblue	-0.491773	0.508733	0.0232791	-0.0767181		MEblue	0.0017143	0.00110852	0.889666	0.647096
MEpink	-0.399797	0.253606	0.00949377	0.10704		MEpink	0.012887	0.124453	0.954888	0.522407
MEbrown	-0.643187	0.271295	0.269965	0.0542153		MEbrown	1.32973e-05	0.0994406	0.101175	0.746484
MEgreen	-0.527767	-0.134479	0.409905	0.213192		MEgreen	0.00066112	0.420843	0.0105935	0.198745
MEyellow	0.531522	0.297747	-0.618182	-0.171658		MEyellow	0.000594893	0.0694395	3.53712e-05	0.302776
MEmagenta	-0.189119	0.421379	-0.104263	-0.142026		MEmagenta	0.255471	0.00842026	0.533314	0.395
MEgrey	-0.089829	-0.0569585	-0.152375	0.292499		MEgrey	0.591729	0.734111	0.361098	0.07474

## Sheet: Table S6
Table S6 Identification of biomarkers from multivariate exploratory Receiver Operating Characteristic (ROC) analysis.
	Rank Freq.	Importance	0	Others
Neg_M339T639	0.9	0.00055755	High	Low
Pos_M437T484	0.76	0.000470497	High	Low
Neg_M321T610	0.54	0.000427205	High	Low
Neg_M499T533	0.54	0.000418423	Low	High
Pos_M415T484	0.44	0.000369884	High	Low
Neg_M163T403	0.42	0.000402602	High	Low
Pos_M175T114	0.32	0.000294008	Low	High
Match_Neg_M173T114	0.3	0.000281168	Low	High
Neg_M499T550	0.28	0.000282891	Low	High
Pos_M202T63	0.2	0.000232407	High	Low
Match_Neg_M279T506	0.2	0.000205043	High	Low
Pos_M119T484	0.16	0.000266762	High	Low
Neg_M343T547	0.16	0.000230191	Low	High
Pos_M247T215	0.14	0.00021839	Low	High
Pos_M232T137	0.14	0.000215559	Low	High
Pos_M209T434	0.14	0.000145246	Low	High
Pos_M778T363	0.12	0.000215758	High	Low
Pos_M370T446	0.12	0.000201386	Low	High
Neg_M531T596	0.12	0.000200463	Low	High
Neg_M563T606	0.12	0.000179282	Low	High
Pos_M438T544	0.12	0.000173594	Low	High
Pos_M372T434_2	0.12	0.000165446	Low	High
Match_Neg_M457T590	0.1	0.000220588	Low	High
Pos_M295T516	0.1	0.000214973	Low	High
Neg_M457T605	0.1	0.000213895	Low	High
Neg_M345T580	0.1	0.00018883	Low	High
Neg_M303T193	0.1	0.000181302	High	Low
Neg_M133T70	0.08	0.000217132	Low	High
Pos_M441T605	0.08	0.000202945	Low	High
Pos_M496T528	0.08	0.000138198	Low	High
Pos_M295T199	0.08	0.000129084	High	Low
Pos_M260T282	0.08	0.000124525	Low	High
Pos_M311T597	0.08	0.00012211	Low	High
Pos_M104T528	0.08	0.00012137	Low	High
Neg_M124T52	0.08	0.000112001	Low	High
Pos_M197T344	0.08	8.08711e-05	Low	High
Neg_M190T234	0.06	0.000144985	Low	High
Pos_M130T247	0.06	0.000144093	High	Low
Pos_M328T375	0.06	0.000137299	Low	High
Pos_M188T349	0.06	0.000136455	High	Low
Match_Pos_M295T610	0.06	0.000127948	Low	High
Pos_M97T672_2	0.06	0.000126326	Low	High
Pos_M299T797	0.06	0.000124077	Low	High
Pos_M298T203	0.06	0.000103554	Low	High
Neg_M249T461	0.06	0.000101002	Low	High
Neg_M217T223	0.06	9.79592e-05	High	Low
Pos_M118T793	0.06	9.26554e-05	Low	High
Pos_M186T374	0.06	8.77712e-05	High	Low
Pos_M544T498	0.06	8.4759e-05	Low	High
Neg_M431T675	0.06	8.27166e-05	Low	High
Pos_M184T515	0.06	7.77006e-05	Low	High
Neg_M133T58	0.04	0.000189144	Low	High
Pos_M437T463	0.04	0.000188113	High	Low
Pos_M195T207	0.04	0.000156213	High	Low
Pos_M432T484	0.04	0.000156183	High	Low
Pos_M349T246	0.04	0.000145329	High	Low
Pos_M143T221	0.04	0.000128003	Low	High
Neg_M251T390	0.04	0.000127414	Low	High
Pos_M246T245	0.04	0.000125023	High	Low
Neg_M237T371	0.04	0.000119336	Low	High
Pos_M550T615	0.04	0.000114212	Low	High
Pos_M303T603	0.04	0.00011125	Low	High
Neg_M160T96	0.04	0.000108369	High	Low
Pos_M104T547	0.04	0.000106447	Low	High
Pos_M542T475	0.04	9.96209e-05	Low	High
Neg_M350T411	0.04	9.31224e-05	High	Low
Pos_M116T57	0.04	8.72538e-05	High	Low
Neg_M199T322	0.04	7.64974e-05	Low	High
Pos_M324T436	0.04	7.55583e-05	Low	High
Pos_M474T311	0.02	0.000184265	High	Low
Pos_M676T793	0.02	0.000160027	Low	High
Pos_M289T145	0.02	0.000153606	Low	High
Pos_M221T546	0.02	0.000145454	High	Low
Pos_M415T463	0.02	0.000142271	High	Low
Pos_M476T263	0.02	0.000133776	High	Low
Pos_M161T546	0.02	0.000132093	High	Low
Neg_M407T195	0.02	0.000128406	Low	High
Match_Neg_M146T55	0.02	0.000127756	Low	High
Neg_M89T70	0.02	0.000127286	Low	High
Neg_M255T414	0.02	0.000126554	Low	High
Pos_M135T463	0.02	0.00012543	High	Low
Pos_M396T463	0.02	0.000124516	Low	High
Pos_M119T463	0.02	0.000123638	High	Low
Pos_M846T463	0.02	0.000120883	High	Low
Pos_M496T515	0.02	0.000119846	Low	High
Pos_M291T490	0.02	0.000117384	High	Low
Neg_M131T272	0.02	0.000117078	High	Low
Pos_M209T672	0.02	0.000115323	Low	High
Neg_M489T587	0.02	0.000103941	Low	High
Pos_M276T517	0.02	0.000101357	High	Low
Pos_M352T282	0.02	8.26464e-05	High	Low
Match_Neg_M204T294	0.02	8.11674e-05	Low	High
Pos_M247T188	0.02	7.71338e-05	High	Low
Pos_M585T782	0.02	7.56272e-05	Low	High
Neg_M478T503	0.02	7.53894e-05	High	Low
Neg_M164T192	0.02	7.40843e-05	High	Low
Pos_M337T493	0.02	7.27703e-05	Low	High
Pos_M138T85	0.02	6.97193e-05	Low	High
Pos_M137T86	0.02	6.67563e-05	Low	High
Pos_M253T557	0.02	6.52893e-05	High	Low
Pos_M340T94	0.02	6.26626e-05	High	Low
Neg_M595T550	0.02	6.05028e-05	Low	High
Neg_M389T599	0.02	5.52994e-05	Low	High
Neg_M446T675	0.02	5.36179e-05	Low	High
Pos_M312T344	0.02	5.06734e-05	Low	High
Pos_M223T350	0.02	4.97502e-05	High	Low
Pos_M368T438	0.02	4.75033e-05	High	Low
Neg_M252T109	0.02	4.62294e-05	High	Low
Neg_M129T249	0.02	3.64116e-05	High	Low

## Sheet: Table S7
Table S7 Detailed values of the 10 biomarkers.
name	QC_RSD	mzmed	rtmed	rtori	N_C1	N_C10	N_C2	N_C3	N_C4	N_C5	N_C6	N_C7	N_C8	N_C9	N_K12	N_K13	N_K18	N_K20	N_K21	N_K23	N_K28	N_K36	N_K37	N_K38	N_QC1	N_QC2	N_QC3	N_QC4	N_QC5	N_T15	N_T16	N_T19	N_T24	N_T26	N_T29	N_T30	N_T31	N_T34	N_T35	N_X11	N_X14	N_X17	N_X22	N_X25	N_X27	N_X32	N_X33	N_X39	N_X40
Neg_M339T639	0.063721	339.23	10.6476	10.6476	767146	1.32094e+06	1.39958e+06	875124	1.01137e+06	623519	1.04635e+06	487814	332098	1.03567e+06	908722	565139	393131	251101	356668	489349	336827	298237	343076	782168	554492	530997	552862	532188	618154	254265	490900	367267	327766	410545	590860	511217	532607	513540	209132	622556	902764	430494	916369	649242	371831	635199	481302	559022	379572
Pos_M437T484	0.037793	437.197	8.0673	8.0673	4.47025e+06	4.16979e+06	4.95572e+06	5.32258e+06	5.12106e+06	2.71737e+06	5.39453e+06	1.09056e+06	972016	3.40737e+06	3.78673e+06	3.74024e+06	3.27935e+06	4.51705e+06	5.17898e+06	2.12183e+06	3.47099e+06	2.30578e+06	2.98707e+06	2.52824e+06	3.34557e+06	3.42604e+06	3.47081e+06	3.14187e+06	3.3712e+06	1.86351e+06	2.13931e+06	2.62925e+06	2.20763e+06	1.52687e+06	2.63546e+06	1.66932e+06	1.01327e+06	1.84884e+06	2.00121e+06	4.53945e+06	3.73971e+06	3.24622e+06	3.2867e+06	2.44758e+06	3.52861e+06	1.64561e+06	1.39583e+06	1.43526e+06	2.26978e+06
Neg_M321T610	0.010648	321.218	10.1716	10.1716	1.3324e+06	8.70572e+06	2.39014e+07	5.82438e+07	1.77922e+06	3.21785e+06	1.09871e+06	2.85869e+06	1.97507e+06	5.6907e+07	1.15018e+06	2.73851e+06	4.60655e+06	5.18042e+06	2.42997e+07	265357	905284	1.82567e+06	3.19039e+06	997611	6.65182e+06	6.60003e+06	6.51581e+06	6.48047e+06	6.60208e+06	1.92313e+06	8.19913e+06	1.80828e+06	1.08206e+06	1.69079e+06	509122	710959	1.86446e+06	3.60886e+06	7.84278e+06	1.11968e+06	2.57281e+06	6.62623e+06	1.03016e+06	1.51404e+06	1.50854e+06	1.44269e+06	379568	2.67645e+06	1.13646e+06
Neg_M499T533	0.011958	498.927	8.88241	8.88241	325250	113123	144485	322366	209089	359265	395412	169424	408971	197064	3.15283e+06	529784	3.11424e+06	1.85966e+06	3.77436e+06	521974	723242	146544	7.66914e+06	1.5879e+06	1.6144e+06	1.58896e+06	1.56887e+06	1.56901e+06	1.57827e+06	1.40858e+06	989893	1.4144e+06	452778	1.335e+06	3.40831e+06	3.34735e+06	1.72881e+06	252382	2.96512e+06	2.07452e+06	1.4394e+06	2.50164e+06	3.29051e+06	1.59972e+06	860789	2.15745e+06	2.2913e+06	1.58973e+06	141779
Pos_M415T484	0.01724	415.215	8.05919	8.05919	1.98218e+07	2.25718e+07	2.42058e+07	2.41384e+07	2.45646e+07	1.33973e+07	2.52628e+07	6.55002e+06	4.56215e+06	2.37189e+07	2.53635e+07	2.6092e+07	2.03731e+07	2.46407e+07	2.53054e+07	3.50018e+07	2.98465e+07	2.55479e+07	2.59146e+07	1.8109e+07	1.98184e+07	1.97568e+07	1.9633e+07	1.95917e+07	1.89744e+07	1.29189e+07	1.42229e+07	1.38086e+07	1.18368e+07	1.09888e+07	1.17303e+07	1.35112e+07	1.17342e+07	1.15651e+07	1.01384e+07	2.1289e+07	2.07911e+07	2.67214e+07	2.44084e+07	2.05139e+07	2.35089e+07	1.11298e+07	9.9998e+06	1.01316e+07	1.3153e+07
Neg_M163T403	0.023295	163.111	6.71406	6.71406	0	7.61965e+06	1.00378e+07	6.67089e+06	2.02102e+06	3.89732e+06	1.10804e+07	1.78023e+06	0	26134	0	0	0	23119.6	0	0	16003.3	0	28723.1	0	1.08055e+06	1.02473e+06	1.0249e+06	1.03564e+06	1.02476e+06	0	16813	25159.1	0	21530.8	10685.7	10232.8	13032.5	0	45089.3	0	20740.7	13665	0	9496.84	0	19939.4	0	0	11499.3
Pos_M175T114	0.006149	175.109	1.89529	1.89529	1.57651e+06	589181	2.40806e+06	1.80744e+06	649691	272988	256848	520734	225612	297997	2.28405e+07	1.1329e+07	1.13865e+07	1.1938e+07	2.46157e+06	1.03309e+07	9.87032e+06	3.39366e+07	2.28547e+07	3.92171e+07	9.94781e+06	9.99147e+06	9.99117e+06	1.00901e+07	9.93256e+06	1.98947e+06	8.03525e+06	9.58391e+06	471016	1.63981e+07	7.97079e+06	2.214e+07	1.4222e+07	4.39651e+06	3.75702e+06	2.12289e+07	1.90167e+07	1.56132e+07	5.7706e+06	6.01855e+06	8.22049e+06	4.88798e+06	2.88049e+06	9.90284e+06	1.31963e+06
Match_Neg_M173T114	0.017553	173.091	1.90768	1.90768	1.13075e+06	271543	1.43425e+06	1.18547e+06	373208	341224	366462	328076	347119	336016	1.5479e+07	7.33374e+06	6.74002e+06	6.88491e+06	1.34615e+06	6.18047e+06	5.85199e+06	2.10991e+07	1.39137e+07	2.42783e+07	6.08461e+06	5.886e+06	5.83408e+06	5.83462e+06	5.88583e+06	1.3152e+06	4.92211e+06	5.38939e+06	343756	9.24953e+06	4.6305e+06	1.2537e+07	8.27476e+06	2.4825e+06	2.27886e+06	1.4428e+07	1.25456e+07	9.60756e+06	3.2665e+06	5.47364e+06	4.57505e+06	2.66117e+06	1.61534e+06	5.8958e+06	785109
Neg_M499T550	0.003805	498.928	9.16892	9.16892	2.3177e+06	919408	1.08367e+06	1.91951e+06	3.18171e+06	1.16464e+06	2.85168e+06	111574	790290	2.20566e+06	1.16852e+07	2.03018e+06	4.84191e+06	6.59125e+06	1.2839e+07	4.01678e+06	4.56871e+06	3.15021e+06	1.5082e+07	8.17492e+06	5.31536e+06	5.31554e+06	5.36022e+06	5.33983e+06	5.31538e+06	5.79087e+06	5.60009e+06	6.07229e+06	3.00985e+06	2.52044e+06	1.02066e+07	1.04972e+07	4.71197e+06	9.1908e+06	4.67276e+06	1.13743e+07	2.29645e+06	7.35322e+06	1.48411e+07	7.84592e+06	5.02038e+06	4.02535e+06	5.93737e+06	6.23543e+06	1.73927e+06
Pos_M202T63	0.030189	202.07	1.04653	1.04653	7.00409e+06	1.54418e+06	2.02104e+06	1.12044e+06	245963	152372	2.93646e+06	243677	231597	2.27928e+06	1.34303e+06	1.38606e+06	264682	1.53995e+06	163580	196069	1.54379e+06	977933	123960	700714	1.84443e+06	1.89663e+06	1.84444e+06	1.84417e+06	1.97385e+06	6.23323e+06	2.32856e+06	1.79809e+06	2.44954e+06	1.45161e+06	1.98145e+06	2.44422e+06	1.57536e+06	1.95336e+06	1.3831e+06	2.21561e+06	7.21014e+06	1.90689e+06	2.50152e+06	2.87037e+06	4.24142e+06	1.32252e+06	1.12146e+06	1.63403e+06	2.72342e+06
[truncated: 40 more columns]
